# Supplementary material for: Upregulation of GZMK, TREM2, and OR4D10 as Prognostic Biomarkers in Thyroid Cancer: A Pan-Cancer and TCGA Data Analysis
Source: Int J Mol Sci. 2025 Apr 20;26(8):3887. doi: 10.3390/ijms26083887 (PMC12027860; doi:10.3390/ijms26083887)
Supplement: Supplementary file 1 [file ijms-26-03887-s001.zip]

Archive with 1 entries (1 files):
- ijms-3556773-supplementary.pdf
